# Supplementary material for: Intracellular Adhesion Molecule‐1 Improves Responsiveness to Immune Checkpoint Inhibitor by Activating CD8+ T Cells
Source: Adv Sci (Weinh). 2023 Apr 25;10(17):2204378. doi: 10.1002/advs.202204378 (PMC10265102; doi:10.1002/advs.202204378)
Supplement: Supplementary file 3 — Supplemental Table 1 [file ADVS-10-2204378-s002.xlsx]

## Sheet: NSCLC patient for RNA seq
ID	R_1	Age	Sex	Backbone ICB	PFS status Event=1 Censoring=0	PFS	OS status Death=1 Censoring=0	OS
SMC_LU2001_001	PR	20.9	1	pembrolizumab	0	1007	0	1007
SMC_LU2001_002	SD	40.6	2	pembrolizumab	1	60	0	1772
SMC_LU2001_003	PD	42.8	1	Avelumab	1	81	1	435
SMC_LU2001_004	PD	44.4	1	Nivolumab	1	40	1	143
SMC_LU2001_005	PD	45.5	2	atezolizumab	1	36	1	100
SMC_LU2001_006	PD	47.7	1	pembrolizumab	1	11	1	29
SMC_LU2001_007	SD	48.7	2	Nivolumab	1	279	1	1000
SMC_LU2001_008	PR	48.9	1	pembrolizumab	1	253	1	398
SMC_LU2001_009	PD	50.3	1	pembrolizumab	1	41	1	74
SMC_LU2001_010	PD	50.4	1	Durvalumab	1	59	1	314
SMC_LU2001_011	SD	50.5	1	Nivolumab	1	110	1	153
SMC_LU2001_012	PR	50.8	1	pembrolizumab	0	845	0	935
SMC_LU2001_013	SD	50.8	1	pembrolizumab	1	102	1	186
SMC_LU2001_014	SD	51.1	1	Nivolumab	1	174	1	174
SMC_LU2001_015	PR	51.5	2	Nivolumab	1	227	1	602
SMC_LU2001_016	PD	51.9	2	pembrolizumab	1	89	1	601
SMC_LU2001_017	PD	52.7	2	Nivolumab	1	34	1	34
SMC_LU2001_018	PR	53.8	1	pembrolizumab	1	173	1	258
SMC_LU2001_019	PD	53.9	1	Nivolumab	1	39	1	388
SMC_LU2001_020	PD	54	1	Nivolumab	1	43	1	878
SMC_LU2001_021	PD	54.1	1	Nivolumab	1	35	1	563
SMC_LU2001_022	PR	54.2	1	pembrolizumab	1	420	1	1039
SMC_LU2001_023	PR	54.2	1	Nivolumab	0	1311	0	1454
SMC_LU2001_024	SD	55.1	2	pembrolizumab	1	63	1	922
SMC_LU2001_025	PD	56.4	1	atezolizumab	1	33	1	58
SMC_LU2001_026	PD	57.5	2	atezolizumab	1	50	1	810
SMC_LU2001_027	SD	57.7	1	pembrolizumab	1	129	1	500
SMC_LU2001_028	PD	58.3	2	atezolizumab	1	37	1	236
SMC_LU2001_029	SD	58.4	2	Nivolumab	0	577	0	1051
SMC_LU2001_030	PR	58.6	1	pembrolizumab	0	603	0	1077
SMC_LU2001_031	PD	58.7	1	pembrolizumab	1	63	1	174
SMC_LU2001_032	PR	58.9	1	Nivolumab	1	116	1	971
SMC_LU2001_033	PR	59.2	2	pembrolizumab	1	843	1	1138
SMC_LU2001_034	PD	59.3	1	pembrolizumab	1	47	1	254
SMC_LU2001_035	PD	59.4	2	pembrolizumab	1	54	1	344
SMC_LU2001_036	PR	59.5	1	pembrolizumab	1	468	1	874
SMC_LU2001_037	PR	59.7	2	pembrolizumab	1	326	1	810
SMC_LU2001_038	PR	59.9	1	pembrolizumab	1	948	0	1453
SMC_LU2001_039	PD	60.6	1	Nivolumab	1	40	1	124
SMC_LU2001_040	SD	60.7	1	pembrolizumab	1	269	0	963
SMC_LU2001_041	PR	60.8	1	pembrolizumab	1	345	1	542
SMC_LU2001_042	SD	61	1	Avelumab	1	81	1	837
SMC_LU2001_043	PR	61.4	1	Nivolumab	0	709	1	831
SMC_LU2001_044	SD	61.6	1	Nivolumab	1	151	1	392
SMC_LU2001_045	SD	61.8	1	Durvalumab	1	157	0	157
SMC_LU2001_046	PR	61.9	2	Nivolumab	1	168	1	502
SMC_LU2001_047	PD	62.2	1	Nivolumab	1	40	1	74
SMC_LU2001_048	PD	62.5	2	Nivolumab	1	42	1	644
SMC_LU2001_049	PD	62.6	1	pembrolizumab	1	36	1	251
SMC_LU2001_050	PD	63.3	1	pembrolizumab	1	60	1	172
SMC_LU2001_051	PR	63.9	1	Nivolumab	1	350	1	1010
SMC_LU2001_052	SD	63.9	2	pembrolizumab	1	281	0	771
SMC_LU2001_053	PD	64	1	Nivolumab	1	45	1	103
SMC_LU2001_054	CR	64.3	2	Avelumab	0	989	0	1336
SMC_LU2001_055	SD	64.4	1	Nivolumab	1	97	1	340
SMC_LU2001_056	PD	64.9	1	MEDI4736	1	49	1	851
SMC_LU2001_057	PD	65.4	1	Nivolumab	1	64	1	483
SMC_LU2001_058	SD	65.4	1	Nivolumab	1	163	1	215
SMC_LU2001_059	PD	65.8	1	Nivolumab	1	38	1	709
SMC_LU2001_060	PR	65.8	2	pembrolizumab	0	524	0	998
SMC_LU2001_061	PR	66	1	pembrolizumab	0	301	1	337
SMC_LU2001_062	PR	66.1	1	Nivolumab	1	499	0	977
SMC_LU2001_063	PD	66.7	1	Nivolumab	1	41	1	88
SMC_LU2001_064	PR	66.9	1	pembrolizumab	0	448	1	810
SMC_LU2001_065	PD	68	1	Nivolumab	1	95	1	116
SMC_LU2001_066	PD	68.5	1	pembrolizumab	1	9	1	154
SMC_LU2001_067	PD	68.6	1	pembrolizumab	1	67	1	458
SMC_LU2001_068	PD	68.6	1	pembrolizumab	1	40	0	1042
SMC_LU2001_069	SD	69.2	1	Avelumab	1	398	1	842
SMC_LU2001_070	PD	69.3	1	atezolizumab	1	68	1	467
SMC_LU2001_071	SD	69.9	1	pembrolizumab	1	117	1	494
SMC_LU2001_072	PD	70.5	1	Nivolumab	1	37	1	248
SMC_LU2001_073	PD	70.6	2	Nivolumab	1	38	1	195
SMC_LU2001_074	SD	70.8	1	pembrolizumab	1	145	1	331
SMC_LU2001_075	SD	70.8	1	pembrolizumab	1	100	1	261
SMC_LU2001_076	PD	71.1	2	Avelumab	1	40	1	114
SMC_LU2001_077	SD	71.9	2	Nivolumab	0	59	1	219	Missing value
SMC_LU2001_078	PR	74.1	1	Nivolumab	0	566	0	1034
SMC_LU2001_079	PD	75.2	2	pembrolizumab	1	66	1	945
SMC_LU2001_080	PR	76.3	2	pembrolizumab	0	562	0	1030
SMC_LU2001_081	PD	77.7	2	pembrolizumab	1	56	1	236
SMC_LU2001_082	PR	80	1	pembrolizumab	1	296	1	444
SMC_LU2001_083	PR	81.8	1	MEDI4736	1	1163	0	1372
SMC_LU2001_084	PR	82.6	1	atezolizumab	0	382	1	478
