# Supplementary material for: Intracellular Adhesion Molecule‐1 Improves Responsiveness to Immune Checkpoint Inhibitor by Activating CD8+ T Cells
Source: Adv Sci (Weinh). 2023 Apr 25;10(17):2204378. doi: 10.1002/advs.202204378 (PMC10265102; doi:10.1002/advs.202204378)
Supplement: Supplementary file 4 — Supplemental Table 2 [file ADVS-10-2204378-s004.xlsx]

## Sheet: NSCLC patient for plasma
ID	R_1	Age	Sex	Backbone ICB	PFS status Event=1 Censoring=0	PFS	OS status Death=1 Censoring=0	OS
SMC_LU2002_001	SD	32.8	1	pembrolizumab	1	294	1	462
SMC_LU2002_002	PR	39.4	1	Nivolumab	0	534	0	587
SMC_LU2002_003	PR	40.5	2	Nivolumab	0	621	0	694
SMC_LU2002_004	PR	45.7	1	pembrolizumab	1	178	0	629
SMC_LU2002_005	PR	48.3	1	pembrolizumab	1	123	1	247
SMC_LU2002_006	SD	48.7	1	pembrolizumab	1	113	1	445
SMC_LU2002_007	PR	48.8	1	pembrolizumab	0	252	0	342
SMC_LU2002_008	PD	48.9	1	pembrolizumab	1	90	1	219
SMC_LU2002_009	PR	51.5	1	Nivolumab	1	681	0	1385
SMC_LU2002_010	PR	51.7	2	pembrolizumab	0	282	0	372
SMC_LU2002_011	PR	51.7	1	pembrolizumab	0	92	0	108
SMC_LU2002_012	SD	52.1	1	pembrolizumab	1	91	0	502
SMC_LU2002_013	PR	54.6	1	pembrolizumab	0	108	0	417
SMC_LU2002_014	PR	54.7	1	Nivolumab	0	490	0	543
SMC_LU2002_015	PR	55.2	1	pembrolizumab	0	402	0	417
SMC_LU2002_016	PD	55.8	1	Atezolizumab	1	42	0	190
SMC_LU2002_017	PD	57.1	1	pembrolizumab	1	37	1	73
SMC_LU2002_018	PD	57.3	1	Atezolizumab	1	43	1	239
SMC_LU2002_019	PD	57.5	1	Atezolizumab	1	34	1	47
SMC_LU2002_020	PD	58.6	1	Nivolumab	1	35	1	246
SMC_LU2002_021	PD	58.8	1	pembrolizumab	1	59	1	500
SMC_LU2002_022	PD	59.3	2	Atezolizumab	1	32	1	117
SMC_LU2002_023	PD	59.6	1	Nivolumab	1	51	0	118
SMC_LU2002_024	PD	59.8	1	Nivolumab	1	42	0	690
SMC_LU2002_025	PD	60.2	1	Atezolizumab	1	35	1	127
SMC_LU2002_026	PR	60.4	1	pembrolizumab	0	385	0	475
SMC_LU2002_027	PR	60.6	1	pembrolizumab	0	159	0	249
SMC_LU2002_028	PD	60.7	1	Atezolizumab	1	35	0	330
SMC_LU2002_029	PD	60.7	2	pembrolizumab	1	77	0	309
SMC_LU2002_030	PD	61.2	1	pembrolizumab	1	29	1	79
SMC_LU2002_031	SD	61.4	1	Atezolizumab	0	247	0	302
SMC_LU2002_032	PR	61.6	1	Nivolumab	1	210	1	431
SMC_LU2002_033	PR	62.1	1	pembrolizumab	0	515	0	571
SMC_LU2002_034	PR	62.2	1	pembrolizumab	1	250	0	442
SMC_LU2002_035	PD	62.8	1	pembrolizumab	1	21	1	73
SMC_LU2002_036	PD	63.4	1	pembrolizumab	1	78	0	209
SMC_LU2002_037	SD	63.4	1	Atezolizumab	1	120	1	144
SMC_LU2002_038	SD	63.5	1	pembrolizumab	1	118	0	259
SMC_LU2002_039	PR	63.6	2	pembrolizumab	0	226	0	316
SMC_LU2002_040	SD	63.6	1	Atezolizumab	0	131	1	520
SMC_LU2002_041	SD	63.7	1	Atezolizumab	1	187	1	201
SMC_LU2002_042	PR	65	1	pembrolizumab	1	178	0	326
SMC_LU2002_043	PR	65.9	1	pembrolizumab	0	479	0	540
SMC_LU2002_044	SD	65.9	1	Atezolizumab	0	181	0	193
SMC_LU2002_045	PD	65.9	1	pembrolizumab	1	41	1	82
SMC_LU2002_046	PD	66.8	1	Atezolizumab	1	42	1	265
SMC_LU2002_047	PD	67	1	Atezolizumab	1	58	0	273
SMC_LU2002_048	PD	67.2	1	Atezolizumab	1	70	1	120
SMC_LU2002_049	PD	67.2	1	Atezolizumab	1	39	1	126
SMC_LU2002_050	PD	67.4	1	pembrolizumab	1	41	1	282
SMC_LU2002_051	PR	67.7	1	pembrolizumab	0	212	0	302
SMC_LU2002_052	PD	67.9	1	Atezolizumab	1	28	1	334
SMC_LU2002_053	PD	67.9	1	Atezolizumab	1	35	0	309
SMC_LU2002_054	PR	69.3	1	pembrolizumab	1	257	1	369
SMC_LU2002_055	PD	69.3	1	Atezolizumab	1	68	1	467
SMC_LU2002_056	PD	69.5	1	pembrolizumab	1	81	1	283
SMC_LU2002_057	PR	69.6	1	Nivolumab	0	436	1	441
SMC_LU2002_058	PR	70	1	pembrolizumab	0	419	0	545
SMC_LU2002_059	SD	70.1	1	pembrolizumab	1	195	1	371
SMC_LU2002_060	PR	70.5	1	pembrolizumab	0	522	0	595
SMC_LU2002_061	PD	70.5	1	pembrolizumab	1	24	1	80
SMC_LU2002_062	PD	70.6	2	pembrolizumab	1	85	0	190
SMC_LU2002_063	PD	71.4	1	pembrolizumab	1	87	0	578
SMC_LU2002_064	PD	71.5	1	Atezolizumab	1	56	0	299
SMC_LU2002_065	PD	71.6	1	Atezolizumab	1	35	1	205
SMC_LU2002_066	PD	72.5	1	Atezolizumab	1	58	1	144
SMC_LU2002_067	PR	72.6	1	pembrolizumab	0	151	0	167
SMC_LU2002_068	PR	73	1	pembrolizumab	0	307	0	397
SMC_LU2002_069	PR	73.8	2	pembrolizumab	0	224	0	239
SMC_LU2002_070	PD	76.1	1	pembrolizumab	1	49	1	56
SMC_LU2002_071	PD	77.1	1	Atezolizumab	1	43	1	139
SMC_LU2002_072	PD	77.5	1	Atezolizumab	1	35	1	90
SMC_LU2002_073	PR	78.9	1	pembrolizumab	0	345	0	435
SMC_LU2002_074	SD	79.1	1	pembrolizumab	2	489	1	489
SMC_LU2002_075	PR	81.5	1	Atezolizumab	0	570	0	673
SMC_LU2002_076	SD	82.2	1	Atezolizumab	0	189	0	244
SMC_LU2002_077	PR	82.6	1	Atezolizumab	0	382	1	478
